# Supplementary material for: Demography and Behaviour of Teinopodagrion oscillans (Odonata: Megapodagrionidae) in a Protected Area of the Colombian Andean Region
Source: Insects. 2024 Feb 9;15(2):125. doi: 10.3390/insects15020125 (PMC10889271; doi:10.3390/insects15020125)
Supplement: Supplementary file 1 [file insects-15-00125-s001.zip]

Archive with 1 entries (1 files):
- insects-2846719-supplementary.pdf
